# Supplementary material for: Strain background interacts with chromosome 7 aneuploidy to determine commensal and virulence phenotypes in Candida albicans
Source: PLoS Genet. 2025 Jun 27;21(6):e1011650. doi: 10.1371/journal.pgen.1011650 (PMC12204564; doi:10.1371/journal.pgen.1011650)
Supplement: S1 File — (XLSX) [file pgen.1011650.s004.xlsx]

## Sheet: Fig 2B
Strain	Doubling time	Carrying capacity
SC5314 Chr7x2	90.1071	1.66725
SC5314 Chr7x2	60.6996	1.71182
SC5314 Chr7x2	51.9915	1.58855
SC5314 Chr7x2	68.4315	1.6982
SC5314 Chr7x2	68.1212	1.8382
SC5314 Chr7x2	61.048	1.60483
SC5314 Chr7x3 AAB	55.6501	1.1623
SC5314 Chr7x3 AAB	45.18	0.691536
SC5314 Chr7x3 AAB	51.4261	0.690205
SC5314 Chr7x3 AAB	45.5549	0.620568
SC5314 Chr7x3 AAB	46.4269	0.733808
SC5314 Chr7x3 AAB	64.5556	1.12392
SC5314 Chr7x3 ABB	44.9082	1.48726
SC5314 Chr7x3 ABB	41.6679	1.2539
SC5314 Chr7x3 ABB	61.5186	1.89948
SC5314 Chr7x3 ABB	69.8703	1.83784
SC5314 Chr7x3 ABB	55.0301	1.50822
SC5314 Chr7x3 ABB	82.1031	1.78177
529L Chr7x2	59.391	1.82067
529L Chr7x2	69.4706	1.77694
529L Chr7x2	58.1975	1.80196
529L Chr7x2	62.9201	1.77953
529L Chr7x2	75.5864	1.80317
529L Chr7x2	60.3633	1.80229
529L Chr7x3	60.4708	1.81596
529L Chr7x3	54.2625	1.81834
529L Chr7x3	65.5012	1.81541
529L Chr7x3	54.9992	1.79463
529L Chr7x3	58.4281	1.7258
529L Chr7x3	53.1154	1.8838

## Sheet: Fig 2C
Fatty acid	Day	Concentration	Replicate	SC5314 Chr7x2	529L Chr7x2	529L Chr7x3	SC5314 Chr7x3 AAB	SC5314 Chr7x3 ABB
Undecanoic acid	1	0	1	1.19319	1.50619	1.44669	1.11069	1.12769
Undecanoic acid	1	1	1	1.27369	1.59719	1.39719	0.877188	1.11
Undecanoic acid	1	5	1	1.51569	1.65169	1.57969	0.9585	1.35369
Undecanoic acid	1	10	1	1.55769	1.58169	1.60069	1.30869	1.1895
Undecanoic acid	1	50	1	1.11469	1.37869	1.41519	0.721188	0.8455
Undecanoic acid	1	100	1	0.847687	1.12219	1.08669	0.753188	0.658687
Undecanoic acid	1	500	1	0.0186875	0.328188	0.147688	0	0.0626875
Undecanoic acid	1	1000	1	0.0051875	0.0921875	0.283188	0	0.0651875
Undecanoic acid	1	0	2	0.9325	1.02175	1.508	0.888	1.0725
Undecanoic acid	1	1	2	1.038	1.41675	1.3255	1.093	1.2435
Undecanoic acid	1	5	2	0.9885	1.4075	1.261	0.68875	1.515
Undecanoic acid	1	10	2	1.203	1.5535	1.472	1.11525	1.57
Undecanoic acid	1	50	2	1.2005	1.403	1.4605	1.20125	1.226
Undecanoic acid	1	100	2	0.4475	0.9965	1.3825	0.4715	0.727
Undecanoic acid	1	500	2	0	0.39	0	0	0.0015
Undecanoic acid	1	1000	2	0.0955	0	0	0	0.055
Undecanoic acid	1	0	3	1.14231	1.47606	1.48606	1.20431	1.37331
Undecanoic acid	1	1	3	1.15006	1.46006	1.62406	1.15256	1.40581
Undecanoic acid	1	5	3	1.21281	1.57356	1.63606	1.31206	1.56831
Undecanoic acid	1	10	3	1.54631	1.69556	1.70556	1.40506	1.50306
Undecanoic acid	1	50	3	1.66906	1.68506	1.65656	1.08681	1.24856
Undecanoic acid	1	100	3	1.25156	1.59156	1.71106	1.10656	1.34631
Undecanoic acid	1	500	3	0.0238125	0.342312	0.229312	0.0068125	0.0598125
Undecanoic acid	1	1000	3	0	0.0448125	0.0523125	0	0
Undecanoic acid	2	0	1	1.20238	1.49638	1.50337	1.12838	1.22338
Undecanoic acid	2	1	1	1.28487	1.58887	1.46887	0.909375	1.10769
Undecanoic acid	2	5	1	1.50388	1.64487	1.56987	0.984687	1.35438
Undecanoic acid	2	10	1	1.54888	1.63437	1.66787	1.38538	1.22669
Undecanoic acid	2	50	1	1.09787	1.36087	1.45788	1.06737	0.869687
Undecanoic acid	2	100	1	0.803875	1.09038	1.06088	0.768375	0.671875
Undecanoic acid	2	500	1	0.095875	0.255375	0.181875	0	0.038875
Undecanoic acid	2	1000	1	0	0.021375	0.185875	0	0.001875
Undecanoic acid	2	0	2	0.958375	1.08563	1.54287	0.892875	1.08788
Undecanoic acid	2	1	2	1.04338	1.41813	1.33588	1.08688	1.24888
Undecanoic acid	2	5	2	0.999375	1.40038	1.24188	0.720625	1.50938
Undecanoic acid	2	10	2	1.20938	1.56788	1.50388	1.28363	1.48487
Undecanoic acid	2	50	2	1.21787	1.61438	1.55837	1.45513	1.31988
Undecanoic acid	2	100	2	0.998375	1.00087	1.65938	0.450375	0.736875
Undecanoic acid	2	500	2	0.005375	0.540375	0.309375	0	0
Undecanoic acid	2	1000	2	0.039875	0	0	0	0.029375
Undecanoic acid	2	0	3	1.17263	1.44388	1.50888	1.21412	1.35462
Undecanoic acid	2	1	3	1.15138	1.45988	1.63437	1.15488	1.40563
Undecanoic acid	2	5	3	1.20612	1.57638	1.64538	1.30488	1.55363
Undecanoic acid	2	10	3	1.56062	1.70088	1.72338	1.40937	1.49938
Undecanoic acid	2	50	3	1.72788	1.71338	1.73138	1.10412	1.24288
Undecanoic acid	2	100	3	1.34838	1.75238	1.79137	1.16888	1.71463
Undecanoic acid	2	500	3	0	0.778125	0.148125	0	0.014125
Undecanoic acid	2	1000	3	0	0.690625	0	0	0
Undec-10-noic acid	1	0	1	1.19712	1.44813	1.43562	1.07462	1.15213
Undec-10-noic acid	1	1	1	1.13862	1.39613	1.37613	1.03012	1.07013
Undec-10-noic acid	1	5	1	1.26862	1.42762	1.47413	1.12112	1.35562
Undec-10-noic acid	1	10	1	1.27662	1.45313	1.52163	1.14763	1.41812
Undec-10-noic acid	1	50	1	0.888125	1.12013	1.43063	0.739125	0.864125
Undec-10-noic acid	1	100	1	0.628625	1.10813	1.28412	0.557125	0.625125
Undec-10-noic acid	1	500	1	0.056625	0.497625	0.590625	0.001625	0.112625
Undec-10-noic acid	1	1000	1	0.053625	0.124625	0.190125	0	0.062125
Undec-10-noic acid	1	0	2	1.22788	1.52325	1.33787	0.60425	1.08837
Undec-10-noic acid	1	1	2	1.07937	1.32575	1.40088	0.795375	1.01988
Undec-10-noic acid	1	5	2	1.40187	1.55337	1.32137	0.826375	1.20738
Undec-10-noic acid	1	10	2	1.00388	1.37787	1.40487	0.610875	0.972375
Undec-10-noic acid	1	50	2	0.346875	1.03687	1.06838	0.290875	0.666375
Undec-10-noic acid	1	100	2	0.555375	0.796375	0.988875	0.364375	0.492375
Undec-10-noic acid	1	500	2	0.079875	0.824875	0.682875	0.000875	0.091375
Undec-10-noic acid	1	1000	2	0.102875	0.235875	0.283875	0	0.121875
Undec-10-noic acid	1	0	3	1.18275	1.55881	1.54225	0.952812	0.97425
Undec-10-noic acid	1	1	3	1.26325	1.55475	1.53725	1.12475	1.28325
Undec-10-noic acid	1	5	3	1.46825	1.63225	1.63375	1.39575	1.45225
Undec-10-noic acid	1	10	3	1.40575	1.52625	1.61525	1.36425	1.31031
Undec-10-noic acid	1	50	3	0.66775	1.12225	1.46375	0.99825	1.10825
Undec-10-noic acid	1	100	3	0.56275	0.95675	1.22775	0.513813	0.780312
Undec-10-noic acid	1	500	3	0.11825	0.82925	0.66025	0.02825	0.15725
Undec-10-noic acid	1	1000	3	0.11225	0.18575	0.35425	0.00625	0.06125
Undec-10-noic acid	2	0	1	1.199	1.415	1.4595	1.11	1.172
Undec-10-noic acid	2	1	1	1.163	1.3675	1.36	1.0625	1.098
Undec-10-noic acid	2	5	1	1.275	1.42	1.497	1.155	1.379
Undec-10-noic acid	2	10	1	1.2995	1.446	1.524	1.1805	1.431
Undec-10-noic acid	2	50	1	0.895	1.114	1.413	0.7565	0.868
Undec-10-noic acid	2	100	1	0.591	1.0865	1.2665	0.545	0.601
Undec-10-noic acid	2	500	1	0.089	0.401	0.5285	0	0.11
Undec-10-noic acid	2	1000	1	0.082	0.0505	0.1275	0	0.01
Undec-10-noic acid	2	0	2	0.901375	1.46825	1.32987	0.66025	1.08987
Undec-10-noic acid	2	1	2	1.11787	1.33025	1.41387	0.804875	1.03887
Undec-10-noic acid	2	5	2	1.39287	1.53987	1.29687	0.868375	1.21737
Undec-10-noic acid	2	10	2	1.04187	1.36087	1.40887	0.660875	0.994875
Undec-10-noic acid	2	50	2	0.348375	1.04787	1.17637	0.299375	0.644875
Undec-10-noic acid	2	100	2	0.500875	0.789875	0.982375	0.344875	0.428375
Undec-10-noic acid	2	500	2	0.069875	0.800375	0.674375	0.013375	0.061375
Undec-10-noic acid	2	1000	2	0.035375	0.117875	0.190375	0	0.043875
Undec-10-noic acid	2	0	3	1.19525	1.50381	1.48125	0.987312	0.95325
Undec-10-noic acid	2	1	3	1.26575	1.51325	1.48925	1.13925	0.86525
Undec-10-noic acid	2	5	3	1.47475	1.59125	1.61225	1.38525	1.45175
Undec-10-noic acid	2	10	3	1.42825	1.46925	1.61525	1.40375	1.36031
Undec-10-noic acid	2	50	3	0.64975	1.09425	1.61825	1.03675	1.35825
Undec-10-noic acid	2	100	3	0.50125	1.18075	1.29025	0.627812	0.899813
Undec-10-noic acid	2	500	3	0.09175	0.77275	0.60725	0.03075	0.11975
Undec-10-noic acid	2	1000	3	0.05925	0.09775	0.22425	0	0.01775

## Sheet: Fig 3B
Strain	Trial	Yeast	Filamentous	Prop_Yeast	Prop_Filamentous
SC5314 Chr7x2	1	10	60	14.2857	85.7143
SC5314 Chr7x2	2	8	55	12.6984	87.3016
SC5314 Chr7x2	3	7	64	9.85915	90.1408
SC5314 Chr7x3 AAB	1	37	79	31.8966	68.1034
SC5314 Chr7x3 AAB	2	6	46	11.5385	88.4615
SC5314 Chr7x3 AAB	3	14	51	21.5385	78.4615
SC5314 Chr7x3 ABB	1	17	50	25.3731	74.6269
SC5314 Chr7x3 ABB	2	11	49	18.3333	81.6667
SC5314 Chr7x3 ABB	3	36	34	51.4286	48.5714
529L Chr7x2	1	116	4	96.6667	3.33333
529L Chr7x2	2	96	0	100	0
529L Chr7x2	3	101	1	99.0196	0.980392
529L Chr7x3	1	139	2	98.5816	1.41844
529L Chr7x3	2	88	12	88	12
529L Chr7x3	3	104	4	96.2963	3.7037

## Sheet: Fig 3D
Medium	Temp	Strain	Fil_score
YPD	30°C	SC5314 Chr7x2	0.0727085
YPD	30°C	SC5314 Chr7x2	0
YPD	30°C	SC5314 Chr7x2	0.121465
YPD	30°C	SC5314 Chr7x2	0.0664106
YPD	30°C	SC5314 Chr7x2	0.0685151
YPD	30°C	SC5314 Chr7x2	0.0498607
YPD	30°C	SC5314 Chr7x3 AAB	0.0821417
YPD	30°C	SC5314 Chr7x3 AAB	0.0734468
YPD	30°C	SC5314 Chr7x3 AAB	0.069082
YPD	30°C	SC5314 Chr7x3 AAB	0
YPD	30°C	SC5314 Chr7x3 AAB	0.0600329
YPD	30°C	SC5314 Chr7x3 AAB	0.0518631
YPD	30°C	SC5314 Chr7x3 ABB	0.064719
YPD	30°C	SC5314 Chr7x3 ABB	0.0669599
YPD	30°C	SC5314 Chr7x3 ABB	0.0656075
YPD	30°C	SC5314 Chr7x3 ABB	0.0633657
YPD	30°C	SC5314 Chr7x3 ABB	0.0687642
YPD	30°C	SC5314 Chr7x3 ABB	0.0499114
YPD	37°C	SC5314 Chr7x2	0.0515785
YPD	37°C	SC5314 Chr7x2	0.0716663
YPD	37°C	SC5314 Chr7x2	0.0518715
YPD	37°C	SC5314 Chr7x2	0.0487394
YPD	37°C	SC5314 Chr7x2	0.0648042
YPD	37°C	SC5314 Chr7x3 AAB	0.103335
YPD	37°C	SC5314 Chr7x3 AAB	0.0446534
YPD	37°C	SC5314 Chr7x3 AAB	0.0346173
YPD	37°C	SC5314 Chr7x3 AAB	0.0393618
YPD	37°C	SC5314 Chr7x3 AAB	0
YPD	37°C	SC5314 Chr7x3 ABB	0
YPD	37°C	SC5314 Chr7x3 ABB	0.0419238
YPD	37°C	SC5314 Chr7x3 ABB	0.053108
YPD	37°C	SC5314 Chr7x3 ABB	0.0488423
YPD	37°C	SC5314 Chr7x3 ABB	0.0530567
YPD	37°C	SC5314 Chr7x3 ABB	0.059805
YPD	30°C	529L Chr7x2	0.0414712
YPD	30°C	529L Chr7x2	0
YPD	30°C	529L Chr7x2	0
YPD	30°C	529L Chr7x2	0.067068
YPD	30°C	529L Chr7x2	0
YPD	30°C	529L Chr7x3	0.0616875
YPD	30°C	529L Chr7x3	0.206116
YPD	30°C	529L Chr7x3	0.0596422
YPD	30°C	529L Chr7x3	0.0596493
YPD	30°C	529L Chr7x3	0.185872
YPD	30°C	529L Chr7x3	0.161324
YPD	37°C	529L Chr7x2	0.0352877
YPD	37°C	529L Chr7x2	0.0513916
YPD	37°C	529L Chr7x2	0.0542278
YPD	37°C	529L Chr7x2	0.0622841
YPD	37°C	529L Chr7x2	0.0649005
YPD	37°C	529L Chr7x2	0.110094
YPD	37°C	529L Chr7x3	0.056298
YPD	37°C	529L Chr7x3	0.0477962
YPD	37°C	529L Chr7x3	0.0663612
YPD	37°C	529L Chr7x3	0.0565971
YPD	37°C	529L Chr7x3	0.0601303
YPD	37°C	529L Chr7x3	0.0670885
Spider	30°C	SC5314 Chr7x2	3.36901
Spider	30°C	SC5314 Chr7x2	3.42927
Spider	30°C	SC5314 Chr7x2	2.06519
Spider	30°C	SC5314 Chr7x2	2.90907
Spider	30°C	SC5314 Chr7x2	3.59811
Spider	30°C	SC5314 Chr7x2	2.99613
Spider	30°C	SC5314 Chr7x3 AAB	2.21706
Spider	30°C	SC5314 Chr7x3 AAB	1.99623
Spider	30°C	SC5314 Chr7x3 AAB	1.09218
Spider	30°C	SC5314 Chr7x3 AAB	2.29997
Spider	30°C	SC5314 Chr7x3 AAB	1.22951
Spider	30°C	SC5314 Chr7x3 AAB	2.38737
Spider	30°C	SC5314 Chr7x3 ABB	2.39606
Spider	30°C	SC5314 Chr7x3 ABB	2.97882
Spider	30°C	SC5314 Chr7x3 ABB	2.78374
Spider	30°C	SC5314 Chr7x3 ABB	2.53966
Spider	30°C	SC5314 Chr7x3 ABB	1.99954
Spider	30°C	SC5314 Chr7x3 ABB	2.47756
Spider	37°C	SC5314 Chr7x2	1.76054
Spider	37°C	SC5314 Chr7x2	3.72714
Spider	37°C	SC5314 Chr7x2	3.53015
Spider	37°C	SC5314 Chr7x2	4.09173
Spider	37°C	SC5314 Chr7x2	3.30686
Spider	37°C	SC5314 Chr7x2	3.04988
Spider	37°C	SC5314 Chr7x3 AAB	1.86581
Spider	37°C	SC5314 Chr7x3 AAB	1.56309
Spider	37°C	SC5314 Chr7x3 AAB	1.10399
Spider	37°C	SC5314 Chr7x3 AAB	1.38461
Spider	37°C	SC5314 Chr7x3 AAB	1.44332
Spider	37°C	SC5314 Chr7x3 ABB	2.79478
Spider	37°C	SC5314 Chr7x3 ABB	1.74215
Spider	37°C	SC5314 Chr7x3 ABB	3.22741
Spider	37°C	SC5314 Chr7x3 ABB	1.63103
Spider	37°C	SC5314 Chr7x3 ABB	3.17422
Spider	37°C	SC5314 Chr7x3 ABB	2.62715
Spider	30°C	529L Chr7x2	0.659735
Spider	30°C	529L Chr7x2	0.406162
Spider	30°C	529L Chr7x2	0.495262
Spider	30°C	529L Chr7x2	0.560059
Spider	30°C	529L Chr7x2	0.443438
Spider	30°C	529L Chr7x2	0.30239
Spider	30°C	529L Chr7x3	0.368665
Spider	30°C	529L Chr7x3	0.598626
Spider	30°C	529L Chr7x3	0.305245
Spider	30°C	529L Chr7x3	0.321766
Spider	30°C	529L Chr7x3	0.312032
Spider	30°C	529L Chr7x3	0.484114
Spider	37°C	529L Chr7x2	0.63127
Spider	37°C	529L Chr7x2	0.357387
Spider	37°C	529L Chr7x2	0.781784
Spider	37°C	529L Chr7x2	0.571955
Spider	37°C	529L Chr7x2	0.565831
Spider	37°C	529L Chr7x2	0.569842
Spider	37°C	529L Chr7x3	0.396638
Spider	37°C	529L Chr7x3	0.342838
Spider	37°C	529L Chr7x3	0.576535
Spider	37°C	529L Chr7x3	0.174459
Spider	37°C	529L Chr7x3	0.450672
Spider	37°C	529L Chr7x3	0.756503

## Sheet: Fig 4B
Strain	Org_per_HPF
SC5314 Chr7x2	8.91667
SC5314 Chr7x2	12.75
SC5314 Chr7x2	9.18182
SC5314 Chr7x3 AAB	8.33333
SC5314 Chr7x3 AAB	9.54545
SC5314 Chr7x3 AAB	6.86667
SC5314 Chr7x3 ABB	5.66667
SC5314 Chr7x3 ABB	6.05882
SC5314 Chr7x2	10.1
SC5314 Chr7x2	11.4444
SC5314 Chr7x3 AAB	13.25
SC5314 Chr7x3 AAB	13.5
SC5314 Chr7x3 AAB	12.5
SC5314 Chr7x3 ABB	8.41667
SC5314 Chr7x3 ABB	8.66667
SC5314 Chr7x3 ABB	10
SC5314 Chr7x2	9.36364
SC5314 Chr7x2	6.6
SC5314 Chr7x2	9
SC5314 Chr7x3 AAB	9.45455
SC5314 Chr7x3 AAB	10.4
SC5314 Chr7x3 AAB	11
SC5314 Chr7x3 ABB	6.73333
SC5314 Chr7x3 ABB	5.82353
SC5314 Chr7x3 ABB	7.76923
529L Chr7x2	7.92308
529L Chr7x2	8.33333
529L Chr7x2	7.76923
529L Chr7x3	6.25
529L Chr7x3	6.11765
529L Chr7x3	6.8
529L Chr7x2	9.63636
529L Chr7x2	11.7778
529L Chr7x3	7.28571
529L Chr7x3	9.45455
529L Chr7x2	8.41667
529L Chr7x2	7.14286
529L Chr7x2	7.92308
529L Chr7x3	10.5
529L Chr7x3	8.25
529L Chr7x3	11.4444

## Sheet: Fig 4C
Strain	percent_phag
SC5314 Chr7x2	16.8224
SC5314 Chr7x2	19.6078
SC5314 Chr7x2	25.7426
SC5314 Chr7x3 AAB	13
SC5314 Chr7x3 AAB	17.1429
SC5314 Chr7x3 AAB	19.4175
SC5314 Chr7x3 ABB	12.7451
SC5314 Chr7x3 ABB	18.4466
SC5314 Chr7x2	23.7624
SC5314 Chr7x2	32.0388
SC5314 Chr7x3 AAB	11.3208
SC5314 Chr7x3 AAB	14.8148
SC5314 Chr7x3 AAB	17
SC5314 Chr7x3 ABB	20.7921
SC5314 Chr7x3 ABB	21.1538
SC5314 Chr7x3 ABB	25
SC5314 Chr7x2	23.301
SC5314 Chr7x2	30.303
SC5314 Chr7x2	31.3131
SC5314 Chr7x3 AAB	15.3846
SC5314 Chr7x3 AAB	21.1538
SC5314 Chr7x3 AAB	24.2424
SC5314 Chr7x3 ABB	18.8119
SC5314 Chr7x3 ABB	19.1919
SC5314 Chr7x3 ABB	20.7921
529L Chr7x2	0.970874
529L Chr7x2	2
529L Chr7x2	2.9703
529L Chr7x3	3
529L Chr7x3	3.84615
529L Chr7x3	5.88235
529L Chr7x2	1.88679
529L Chr7x2	3.77358
529L Chr7x3	1.96078
529L Chr7x3	3.84615
529L Chr7x2	1.9802
529L Chr7x2	2
529L Chr7x2	3.8835
529L Chr7x3	3.80952
529L Chr7x3	7.07071
529L Chr7x3	7.76699

## Sheet: Fig 4D
Strain	Cr51_release
SC5314 Chr7x2	41.3
SC5314 Chr7x2	43.9
SC5314 Chr7x2	40.8
SC5314 Chr7x2	46.1
SC5314 Chr7x2	20.5
SC5314 Chr7x2	30.9
SC5314 Chr7x2	34.4
SC5314 Chr7x2	33.1
SC5314 Chr7x2	26.6
SC5314 Chr7x2	25.1
SC5314 Chr7x2	32
SC5314 Chr7x3 AAB	42.6
SC5314 Chr7x3 AAB	35.3
SC5314 Chr7x3 AAB	46.5
SC5314 Chr7x3 AAB	51.1
SC5314 Chr7x3 AAB	33.5
SC5314 Chr7x3 AAB	35.9
SC5314 Chr7x3 AAB	31.4
SC5314 Chr7x3 AAB	45.4
SC5314 Chr7x3 AAB	31.9
SC5314 Chr7x3 AAB	27.9
SC5314 Chr7x3 AAB	34.5
SC5314 Chr7x3 ABB	30.6
SC5314 Chr7x3 ABB	23.5
SC5314 Chr7x3 ABB	28
SC5314 Chr7x3 ABB	38.7
SC5314 Chr7x3 ABB	21.6
SC5314 Chr7x3 ABB	24.4
SC5314 Chr7x3 ABB	17.4
SC5314 Chr7x3 ABB	24.9
SC5314 Chr7x3 ABB	24.8
SC5314 Chr7x3 ABB	28.1
SC5314 Chr7x3 ABB	26.4
529L Chr7x2	0.1
529L Chr7x2	0.1
529L Chr7x2	0.1
529L Chr7x2	0.1
529L Chr7x2	0.1
529L Chr7x2	3.1
529L Chr7x2	0.1
529L Chr7x2	0.1
529L Chr7x2	0.1
529L Chr7x3	0.1
529L Chr7x3	0.1
529L Chr7x3	0.1
529L Chr7x3	3.8
529L Chr7x3	0.1
529L Chr7x3	0.8
529L Chr7x3	0.1
529L Chr7x3	0.1
529L Chr7x3	0.1

## Sheet: Fig 5B
Strain	Round	Day	organ_wt
SC5314 Chr7x2	1	Day 1	0.126
SC5314 Chr7x2	1	Day 1	0.1426
SC5314 Chr7x2	1	Day 1	0.1461
SC5314 Chr7x2	1	Day 1	0.128
SC5314 Chr7x2	1	Day 1	0.1293
SC5314 Chr7x2	1	Day 5	0.1032
SC5314 Chr7x2	1	Day 5	0.11
SC5314 Chr7x2	1	Day 5	0.0886
SC5314 Chr7x2	1	Day 5	0.1033
SC5314 Chr7x2	1	Day 5	0.1167
SC5314 Chr7x3 AAB	1	Day 1	0.0976
SC5314 Chr7x3 AAB	1	Day 1	0.1292
SC5314 Chr7x3 AAB	1	Day 1	0.1073
SC5314 Chr7x3 AAB	1	Day 1	0.1117
SC5314 Chr7x3 AAB	1	Day 1	0.1368
SC5314 Chr7x3 AAB	1	Day 5	0.1085
SC5314 Chr7x3 AAB	1	Day 5	0.1086
SC5314 Chr7x3 AAB	1	Day 5	0.1045
SC5314 Chr7x3 AAB	1	Day 5	0.1057
SC5314 Chr7x3 AAB	1	Day 5	0.1352
SC5314 Chr7x3 ABB	1	Day 1	0.0983
SC5314 Chr7x3 ABB	1	Day 1	0.1328
SC5314 Chr7x3 ABB	1	Day 1	0.1175
SC5314 Chr7x3 ABB	1	Day 1	0.1431
SC5314 Chr7x3 ABB	1	Day 1	0.1188
SC5314 Chr7x3 ABB	1	Day 5	0.0973
SC5314 Chr7x3 ABB	1	Day 5	0.1043
SC5314 Chr7x3 ABB	1	Day 5	0.1281
SC5314 Chr7x3 ABB	1	Day 5	0.1274
SC5314 Chr7x3 ABB	1	Day 5	0.0919
SC5314 Chr7x2	2	Day 1	0.126
SC5314 Chr7x2	2	Day 1	0.1182
SC5314 Chr7x2	2	Day 1	0.1144
SC5314 Chr7x2	2	Day 1	0.1109
SC5314 Chr7x2	2	Day 1	0.1117
SC5314 Chr7x2	2	Day 5	0.1089
SC5314 Chr7x2	2	Day 5	0.1118
SC5314 Chr7x2	2	Day 5	0.0992
SC5314 Chr7x2	2	Day 5	0.1028
SC5314 Chr7x2	2	Day 5	0.1023
SC5314 Chr7x3 AAB	2	Day 1	0.1181
SC5314 Chr7x3 AAB	2	Day 1	0.1346
SC5314 Chr7x3 AAB	2	Day 1	0.117
SC5314 Chr7x3 AAB	2	Day 1	0.1211
SC5314 Chr7x3 AAB	2	Day 1	0.1258
SC5314 Chr7x3 AAB	2	Day 5	0.1142
SC5314 Chr7x3 AAB	2	Day 5	0.1068
SC5314 Chr7x3 AAB	2	Day 5	0.11
SC5314 Chr7x3 AAB	2	Day 5	0.1163
SC5314 Chr7x3 AAB	2	Day 5	0.1159
SC5314 Chr7x3 ABB	2	Day 1	0.1191
SC5314 Chr7x3 ABB	2	Day 1	0.1215
SC5314 Chr7x3 ABB	2	Day 1	0.1096
SC5314 Chr7x3 ABB	2	Day 1	0.1197
SC5314 Chr7x3 ABB	2	Day 1	0.1204
SC5314 Chr7x3 ABB	2	Day 5	0.1109
SC5314 Chr7x3 ABB	2	Day 5	0.1143
SC5314 Chr7x3 ABB	2	Day 5	0.1184
SC5314 Chr7x3 ABB	2	Day 5	0.1059
SC5314 Chr7x3 ABB	2	Day 5	0.129
529L Chr7x2	1	Day 1	0.1004
529L Chr7x2	1	Day 1	0.118
529L Chr7x2	1	Day 1	0.0965
529L Chr7x2	1	Day 1	0.1068
529L Chr7x2	1	Day 1	0.1131
529L Chr7x2	1	Day 5	0.1087
529L Chr7x2	1	Day 5	0.1087
529L Chr7x2	1	Day 5	0.1199
529L Chr7x2	1	Day 5	0.1045
529L Chr7x2	1	Day 5	0.1156
529L Chr7x3	1	Day 1	0.1179
529L Chr7x3	1	Day 1	0.0981
529L Chr7x3	1	Day 1	0.111
529L Chr7x3	1	Day 1	0.1005
529L Chr7x3	1	Day 1	0.1027
529L Chr7x3	1	Day 5	0.0987
529L Chr7x3	1	Day 5	0.1166
529L Chr7x3	1	Day 5	0.0907
529L Chr7x3	1	Day 5	0.0937
529L Chr7x3	1	Day 5	0.1051
529L Chr7x2	2	Day 1	0.1058
529L Chr7x2	2	Day 1	0.1192
529L Chr7x2	2	Day 1	0.1197
529L Chr7x2	2	Day 1	0.1087
529L Chr7x2	2	Day 1	0.1035
529L Chr7x2	2	Day 5	0.1157
529L Chr7x2	2	Day 5	0.1145
529L Chr7x2	2	Day 5	0.1251
529L Chr7x2	2	Day 5	0.1134
529L Chr7x2	2	Day 5	0.1101
529L Chr7x3	2	Day 1	0.0956
529L Chr7x3	2	Day 1	0.1059
529L Chr7x3	2	Day 1	0.118
529L Chr7x3	2	Day 1	0.1226
529L Chr7x3	2	Day 1	0.1144
529L Chr7x3	2	Day 5	0.0987
529L Chr7x3	2	Day 5	0.1079
529L Chr7x3	2	Day 5	0.102
529L Chr7x3	2	Day 5	0.1074
529L Chr7x3	2	Day 5	0.1173

## Sheet: Fig 5C
Strain	Round	Day	CFU_per_g
SC5314 Chr7x2	1	Day 1	9505.56
SC5314 Chr7x2	1	Day 1	8981.43
SC5314 Chr7x2	1	Day 1	9092.25
SC5314 Chr7x2	1	Day 1	16948.1
SC5314 Chr7x2	1	Day 1	12122
SC5314 Chr7x2	1	Day 5	155.659
SC5314 Chr7x2	1	Day 5	147.273
SC5314 Chr7x2	1	Day 5	89.0068
SC5314 Chr7x2	1	Day 5	77.7638
SC5314 Chr7x2	1	Day 5	69.9829
SC5314 Chr7x3 AAB	1	Day 1	11686.1
SC5314 Chr7x3 AAB	1	Day 1	18034.5
SC5314 Chr7x3 AAB	1	Day 1	24301.8
SC5314 Chr7x3 AAB	1	Day 1	5159.42
SC5314 Chr7x3 AAB	1	Day 1	5015.91
SC5314 Chr7x3 AAB	1	Day 5	74.5161
SC5314 Chr7x3 AAB	1	Day 5	223.37
SC5314 Chr7x3 AAB	1	Day 5	76.9856
SC5314 Chr7x3 AAB	1	Day 5	76.2252
SC5314 Chr7x3 AAB	1	Day 5	61.7751
SC5314 Chr7x3 ABB	1	Day 1	6821.69
SC5314 Chr7x3 ABB	1	Day 1	9218.49
SC5314 Chr7x3 ABB	1	Day 1	3826.6
SC5314 Chr7x3 ABB	1	Day 1	5950.6
SC5314 Chr7x3 ABB	1	Day 1	21090.3
SC5314 Chr7x3 ABB	1	Day 5	245.827
SC5314 Chr7x3 ABB	1	Day 5	154.228
SC5314 Chr7x3 ABB	1	Day 5	193.934
SC5314 Chr7x3 ABB	1	Day 5	259.78
SC5314 Chr7x3 ABB	1	Day 5	86.1697
SC5314 Chr7x2	2	Day 1	21305.6
SC5314 Chr7x2	2	Day 1	17859.2
SC5314 Chr7x2	2	Day 1	19719.3
SC5314 Chr7x2	2	Day 1	17914.4
SC5314 Chr7x2	2	Day 1	23617.1
SC5314 Chr7x2	2	Day 5	74.2792
SC5314 Chr7x2	2	Day 5	72.6118
SC5314 Chr7x2	2	Day 5	80.5645
SC5314 Chr7x2	2	Day 5	156.187
SC5314 Chr7x2	2	Day 5	78.4262
SC5314 Chr7x3 AAB	2	Day 1	27570.2
SC5314 Chr7x3 AAB	2	Day 1	8122.78
SC5314 Chr7x3 AAB	2	Day 1	11731.3
SC5314 Chr7x3 AAB	2	Day 1	14509.9
SC5314 Chr7x3 AAB	2	Day 1	20021.4
SC5314 Chr7x3 AAB	2	Day 5	285.184
SC5314 Chr7x3 AAB	2	Day 5	151.086
SC5314 Chr7x3 AAB	2	Day 5	441.818
SC5314 Chr7x3 AAB	2	Day 5	70.1892
SC5314 Chr7x3 AAB	2	Day 5	70.3969
SC5314 Chr7x3 ABB	2	Day 1	25584
SC5314 Chr7x3 ABB	2	Day 1	25152.1
SC5314 Chr7x3 ABB	2	Day 1	18614.9
SC5314 Chr7x3 ABB	2	Day 1	23625.4
SC5314 Chr7x3 ABB	2	Day 1	18806.5
SC5314 Chr7x3 ABB	2	Day 5	73.1199
SC5314 Chr7x3 ABB	2	Day 5	71.2423
SC5314 Chr7x3 ABB	2	Day 5	207.365
SC5314 Chr7x3 ABB	2	Day 5	152.2
SC5314 Chr7x3 ABB	2	Day 5	64.2636
529L Chr7x2	1	Day 1	243947
529L Chr7x2	1	Day 1	123393
529L Chr7x2	1	Day 1	107301
529L Chr7x2	1	Day 1	6798.88
529L Chr7x2	1	Day 1	104244
529L Chr7x2	1	Day 5	76629.3
529L Chr7x2	1	Day 5	505902
529L Chr7x2	1	Day 5	376101
529L Chr7x2	1	Day 5	400325
529L Chr7x2	1	Day 5	310436
529L Chr7x3	1	Day 1	208811
529L Chr7x3	1	Day 1	244881
529L Chr7x3	1	Day 1	219920
529L Chr7x3	1	Day 1	113105
529L Chr7x3	1	Day 1	91446.8
529L Chr7x3	1	Day 5	33178
529L Chr7x3	1	Day 5	158278
529L Chr7x3	1	Day 5	67998.5
529L Chr7x3	1	Day 5	43200.3
529L Chr7x3	1	Day 5	48260
529L Chr7x2	2	Day 1	88348.6
529L Chr7x2	2	Day 1	168376
529L Chr7x2	2	Day 1	182156
529L Chr7x2	2	Day 1	174834
529L Chr7x2	2	Day 1	216596
529L Chr7x2	2	Day 5	1.53693e+06
529L Chr7x2	2	Day 5	668672
529L Chr7x2	2	Day 5	699125
529L Chr7x2	2	Day 5	1.21221e+06
529L Chr7x2	2	Day 5	434114
529L Chr7x3	2	Day 1	54926.4
529L Chr7x3	2	Day 1	192533
529L Chr7x3	2	Day 1	59616.9
529L Chr7x3	2	Day 1	148954
529L Chr7x3	2	Day 1	154480
529L Chr7x3	2	Day 5	217680
529L Chr7x3	2	Day 5	53161.2
529L Chr7x3	2	Day 5	25160.8
529L Chr7x3	2	Day 5	413473
529L Chr7x3	2	Day 5	57831.1

## Sheet: Fig 5D
Strain	Replicate	Immune_factor	Concentration
SC5314 Chr7x2	1	IFN-γ	5.01111
SC5314 Chr7x2	2	IFN-γ	3.56038
SC5314 Chr7x2	3	IFN-γ	9.06056
SC5314 Chr7x2	4	IFN-γ	2.89204
SC5314 Chr7x2	5	IFN-γ	2.84592
SC5314 Chr7x2	1	IL-1β	1814.19
SC5314 Chr7x2	2	IL-1β	1183.25
SC5314 Chr7x2	3	IL-1β	1361.45
SC5314 Chr7x2	4	IL-1β	1947.28
SC5314 Chr7x2	5	IL-1β	1341.08
SC5314 Chr7x2	1	IL-5	15.9857
SC5314 Chr7x2	2	IL-5	12.2653
SC5314 Chr7x2	3	IL-5	9.22958
SC5314 Chr7x2	4	IL-5	11.2554
SC5314 Chr7x2	5	IL-5	14.9262
SC5314 Chr7x2	1	IL-6	10207.3
SC5314 Chr7x2	2	IL-6	14332.6
SC5314 Chr7x2	3	IL-6	15849.5
SC5314 Chr7x2	4	IL-6	6901.98
SC5314 Chr7x2	5	IL-6	8316.7
SC5314 Chr7x2	1	IL-17A	66.5724
SC5314 Chr7x2	2	IL-17A	101.836
SC5314 Chr7x2	3	IL-17A	86.5374
SC5314 Chr7x2	4	IL-17A	52.5396
SC5314 Chr7x2	5	IL-17A	62.6722
SC5314 Chr7x2	1	IL-22	88.5213
SC5314 Chr7x2	2	IL-22	103.334
SC5314 Chr7x2	3	IL-22	67.5739
SC5314 Chr7x2	4	IL-22	49.5191
SC5314 Chr7x2	5	IL-22	82.245
SC5314 Chr7x2	1	IL-23	36.2192
SC5314 Chr7x2	2	IL-23	42.2921
SC5314 Chr7x2	3	IL-23	25.1267
SC5314 Chr7x2	4	IL-23	20.0432
SC5314 Chr7x2	5	IL-23	17.3574
SC5314 Chr7x2	1	CXCL1	1353.24
SC5314 Chr7x2	2	CXCL1	1571.54
SC5314 Chr7x2	3	CXCL1	1194.64
SC5314 Chr7x2	4	CXCL1	922.366
SC5314 Chr7x2	5	CXCL1	911.956
SC5314 Chr7x2	1	TNF-α	166.299
SC5314 Chr7x2	2	TNF-α	109.535
SC5314 Chr7x2	3	TNF-α	114.657
SC5314 Chr7x2	4	TNF-α	101.712
SC5314 Chr7x2	5	TNF-α	107.807
529L Chr7x2	1	IFN-γ	0.228989
529L Chr7x2	2	IFN-γ	0.290916
529L Chr7x2	3	IFN-γ	0.236793
529L Chr7x2	4	IFN-γ	0.332215
529L Chr7x2	5	IFN-γ	0.607155
529L Chr7x2	1	IL-1β	122.727
529L Chr7x2	2	IL-1β	138.874
529L Chr7x2	3	IL-1β	59.8576
529L Chr7x2	4	IL-1β	121.58
529L Chr7x2	5	IL-1β	308.079
529L Chr7x2	1	IL-5	1.052
529L Chr7x2	2	IL-5	1.24563
529L Chr7x2	3	IL-5	3.46975
529L Chr7x2	4	IL-5	2.06774
529L Chr7x2	5	IL-5	2.44074
529L Chr7x2	1	IL-6	815.906
529L Chr7x2	2	IL-6	1587.25
529L Chr7x2	3	IL-6	445.77
529L Chr7x2	4	IL-6	1510.42
529L Chr7x2	5	IL-6	10861.8
529L Chr7x2	1	IL-17A	1.92214
529L Chr7x2	2	IL-17A	4.65989
529L Chr7x2	3	IL-17A	3.11965
529L Chr7x2	4	IL-17A	8.33817
529L Chr7x2	5	IL-17A	16.103
529L Chr7x2	1	IL-22	1.2086
529L Chr7x2	2	IL-22	3.14484
529L Chr7x2	3	IL-22	1.74159
529L Chr7x2	4	IL-22	4.71533
529L Chr7x2	5	IL-22	14.4347
529L Chr7x2	1	IL-23	0.128
529L Chr7x2	2	IL-23	1.80039
529L Chr7x2	3	IL-23	0.201738
529L Chr7x2	4	IL-23	1.90494
529L Chr7x2	5	IL-23	1.12499
529L Chr7x2	1	CXCL1	191.064
529L Chr7x2	2	CXCL1	323.103
529L Chr7x2	3	CXCL1	117.28
529L Chr7x2	4	CXCL1	382.575
529L Chr7x2	5	CXCL1	1277.44
529L Chr7x2	1	TNF-α	5.0791
529L Chr7x2	2	TNF-α	7.32138
529L Chr7x2	3	TNF-α	4.96335
529L Chr7x2	4	TNF-α	9.3767
529L Chr7x2	5	TNF-α	19.0484
SC5314 Chr7x3 AAB	1	IFN-γ	2.42036
SC5314 Chr7x3 AAB	2	IFN-γ	5.42043
SC5314 Chr7x3 AAB	3	IFN-γ	3.26281
SC5314 Chr7x3 AAB	4	IFN-γ	3.52896
SC5314 Chr7x3 AAB	5	IFN-γ	3.48605
SC5314 Chr7x3 AAB	1	IL-1β	930.356
SC5314 Chr7x3 AAB	2	IL-1β	862.27
SC5314 Chr7x3 AAB	3	IL-1β	975.052
SC5314 Chr7x3 AAB	4	IL-1β	892.116
SC5314 Chr7x3 AAB	5	IL-1β	1000.94
SC5314 Chr7x3 AAB	1	IL-5	6.52177
SC5314 Chr7x3 AAB	2	IL-5	6.61609
SC5314 Chr7x3 AAB	3	IL-5	5.98354
SC5314 Chr7x3 AAB	4	IL-5	10.6906
SC5314 Chr7x3 AAB	5	IL-5	14.25
SC5314 Chr7x3 AAB	1	IL-6	12589.1
SC5314 Chr7x3 AAB	2	IL-6	10866.4
SC5314 Chr7x3 AAB	3	IL-6	8601.69
SC5314 Chr7x3 AAB	4	IL-6	11245.7
SC5314 Chr7x3 AAB	5	IL-6	18544.3
SC5314 Chr7x3 AAB	1	IL-17A	46.4385
SC5314 Chr7x3 AAB	2	IL-17A	102.218
SC5314 Chr7x3 AAB	3	IL-17A	64.1312
SC5314 Chr7x3 AAB	4	IL-17A	63.0899
SC5314 Chr7x3 AAB	5	IL-17A	49.9712
SC5314 Chr7x3 AAB	1	IL-22	61.008
SC5314 Chr7x3 AAB	2	IL-22	66.3893
SC5314 Chr7x3 AAB	3	IL-22	64.2499
SC5314 Chr7x3 AAB	4	IL-22	68.7806
SC5314 Chr7x3 AAB	5	IL-22	69.3196
SC5314 Chr7x3 AAB	1	IL-23	30.6051
SC5314 Chr7x3 AAB	2	IL-23	19.945
SC5314 Chr7x3 AAB	3	IL-23	37.726
SC5314 Chr7x3 AAB	4	IL-23	26.8487
SC5314 Chr7x3 AAB	5	IL-23	29.1762
SC5314 Chr7x3 AAB	1	CXCL1	1262.66
SC5314 Chr7x3 AAB	2	CXCL1	1292.19
SC5314 Chr7x3 AAB	3	CXCL1	1579.54
SC5314 Chr7x3 AAB	4	CXCL1	1212.91
SC5314 Chr7x3 AAB	5	CXCL1	1739.02
SC5314 Chr7x3 AAB	1	TNF-α	86.1534
SC5314 Chr7x3 AAB	2	TNF-α	67.5743
SC5314 Chr7x3 AAB	3	TNF-α	76.9018
SC5314 Chr7x3 AAB	4	TNF-α	84.5152
SC5314 Chr7x3 AAB	5	TNF-α	96.3074
SC5314 Chr7x3 ABB	1	IFN-γ	1.39832
SC5314 Chr7x3 ABB	2	IFN-γ	1.55016
SC5314 Chr7x3 ABB	3	IFN-γ	1.5146
SC5314 Chr7x3 ABB	4	IFN-γ	2.85169
SC5314 Chr7x3 ABB	5	IFN-γ	2.50749
SC5314 Chr7x3 ABB	1	IL-1β	986.639
SC5314 Chr7x3 ABB	2	IL-1β	718.368
SC5314 Chr7x3 ABB	3	IL-1β	802.694
SC5314 Chr7x3 ABB	4	IL-1β	1127.82
SC5314 Chr7x3 ABB	5	IL-1β	927.184
SC5314 Chr7x3 ABB	1	IL-5	10.7301
SC5314 Chr7x3 ABB	2	IL-5	9.33528
SC5314 Chr7x3 ABB	3	IL-5	6.71558
SC5314 Chr7x3 ABB	4	IL-5	9.38443
SC5314 Chr7x3 ABB	5	IL-5	12.5353
SC5314 Chr7x3 ABB	1	IL-6	5568.94
SC5314 Chr7x3 ABB	2	IL-6	17521.7
SC5314 Chr7x3 ABB	3	IL-6	7116.48
SC5314 Chr7x3 ABB	4	IL-6	9550.67
SC5314 Chr7x3 ABB	5	IL-6	8373.09
SC5314 Chr7x3 ABB	1	IL-17A	57.5383
SC5314 Chr7x3 ABB	2	IL-17A	69.612
SC5314 Chr7x3 ABB	3	IL-17A	35.6859
SC5314 Chr7x3 ABB	4	IL-17A	66.4902
SC5314 Chr7x3 ABB	5	IL-17A	35.8678
SC5314 Chr7x3 ABB	1	IL-22	57.5286
SC5314 Chr7x3 ABB	2	IL-22	57.1245
SC5314 Chr7x3 ABB	3	IL-22	40.4056
SC5314 Chr7x3 ABB	4	IL-22	69.6267
SC5314 Chr7x3 ABB	5	IL-22	43.9916
SC5314 Chr7x3 ABB	1	IL-23	22.7849
SC5314 Chr7x3 ABB	2	IL-23	14.9569
SC5314 Chr7x3 ABB	3	IL-23	12.3813
SC5314 Chr7x3 ABB	4	IL-23	41.5219
SC5314 Chr7x3 ABB	5	IL-23	21.7418
SC5314 Chr7x3 ABB	1	CXCL1	866.405
SC5314 Chr7x3 ABB	2	CXCL1	994.682
SC5314 Chr7x3 ABB	3	CXCL1	925.623
SC5314 Chr7x3 ABB	4	CXCL1	1498.65
SC5314 Chr7x3 ABB	5	CXCL1	896.249
SC5314 Chr7x3 ABB	1	TNF-α	64.7343
SC5314 Chr7x3 ABB	2	TNF-α	57.4829
SC5314 Chr7x3 ABB	3	TNF-α	41.2749
SC5314 Chr7x3 ABB	4	TNF-α	74.2089
SC5314 Chr7x3 ABB	5	TNF-α	57.1308
529L Chr7x3	1	IFN-γ	0.193772
529L Chr7x3	2	IFN-γ	1.85096
529L Chr7x3	3	IFN-γ	0.797008
529L Chr7x3	4	IFN-γ	0.395582
529L Chr7x3	5	IFN-γ	0.915764
529L Chr7x3	1	IL-1β	83.6532
529L Chr7x3	2	IL-1β	579.774
529L Chr7x3	3	IL-1β	478.921
529L Chr7x3	4	IL-1β	157.575
529L Chr7x3	5	IL-1β	203.242
529L Chr7x3	1	IL-5	1.42198
529L Chr7x3	2	IL-5	2.54317
529L Chr7x3	3	IL-5	2.29336
529L Chr7x3	4	IL-5	5.72987
529L Chr7x3	5	IL-5	1.67883
529L Chr7x3	1	IL-6	737.853
529L Chr7x3	2	IL-6	11450.5
529L Chr7x3	3	IL-6	13183.6
529L Chr7x3	4	IL-6	3470.7
529L Chr7x3	5	IL-6	2301.14
529L Chr7x3	1	IL-17A	6.3571
529L Chr7x3	2	IL-17A	49.4175
529L Chr7x3	3	IL-17A	23.4115
529L Chr7x3	4	IL-17A	10.328
529L Chr7x3	5	IL-17A	17.1144
529L Chr7x3	1	IL-22	3.23276
529L Chr7x3	2	IL-22	34.5024
529L Chr7x3	3	IL-22	15.451
529L Chr7x3	4	IL-22	6.69852
529L Chr7x3	5	IL-22	8.18283
529L Chr7x3	1	IL-23	0.63294
529L Chr7x3	2	IL-23	2.97218
529L Chr7x3	3	IL-23	2.17915
529L Chr7x3	4	IL-23	0.487188
529L Chr7x3	5	IL-23	4.44482
529L Chr7x3	1	CXCL1	141.58
529L Chr7x3	2	CXCL1	805.802
529L Chr7x3	3	CXCL1	772.591
529L Chr7x3	4	CXCL1	384.845
529L Chr7x3	5	CXCL1	433.974
529L Chr7x3	1	TNF-α	6.2385
529L Chr7x3	2	TNF-α	18.0739
529L Chr7x3	3	TNF-α	15.8872
529L Chr7x3	4	TNF-α	13.2106
529L Chr7x3	5	TNF-α	15.4718

[truncated: 6 more sheets: Fig 6B, Fig 6C, Fig 7A, Fig 7B, Fig 7C, S2 Fig]
